# Supplementary material for: The Transcriptional and Protein Profile From Human Infected Neuroprogenitor Cells Is Strongly Correlated to Zika Virus Microcephaly Cytokines Phenotype Evidencing a Persistent Inflammation in the CNS
Source: Front Immunol. 2019 Aug 16;10:1928. doi: 10.3389/fimmu.2019.01928 (PMC6707094; doi:10.3389/fimmu.2019.01928)
Supplement: Supplementary file 2 [file Data_Sheet_2.xlsx]

## Sheet: Suplementary data
													LABORATORY INFORMATION
												SYPHILIS	CYTOMEGALOVIRUS (CMV)						CHIKUNGUNYA VIRUS					DENGUE VIRUS					PARVOVIRUS B19						RUBELLA						TOXOPLASMOSIS						ZIKA VIRUS
CLINICAL INFORMATION (infant at birth)									Clinical information (mother during pregnancy)			serum	CMV IgG (serum)			CMV IgM (serum)			CHIKV RT-PCR (CSF)		CHIKV IgM (serum)			DENV RT-PCR (CSF)		DENV IgM (serum)			Parvovirus IgG (serum)			Parvovirus IgM (serum)			Rubella IgG (serum)			Rubella IgM (serum)			Toxoplasmosis IgG (serum)			Toxoplasmosis IgM (serum)			ZIKV rRT-PCR (CSF)		Zika IgM (CSF)
Sample ID	Birth date	Age (at sample collection)	Sex	Head circunference (cm)	Weight (grams)	Length (cm)	Birth	CZS Definition	Fever	Rash	Others Symptoms	VDRL	Pos	Neg	Kit (method)	Pos	Neg	Kit (method)	Pos	Neg	Pos	Neg	Kit (method)	Pos	Neg	Pos	Neg	Kit (method)	Pos	Neg	Kit (method)	Pos	Neg	Kit (method)	Pos	Neg	Kit (method)	Pos	Neg	Kit (method)	Pos	Neg	Kit	Pos	Neg	Kit (method)	Pos	Neg	Pos
HC1	2015-11-27	<1 month	F	32	2410	47	Full Term	Healthy	Do not know	Not reported	Not reported	Not Detected	X		CMV IgG II LIAISON (Diasorin)		X	CMV IgM II LIAISON (Diasorin)		X		X	MAC-ELISA (CDC/Atlanta)		X		X	Dengue IgM - Capture ELISA (Panbio)	X		Parvovírus B 19 IgG Enzyme Immunoassay (Biotrin)				X		Eti - RUBEK-G Plus (Diasorin)		X	Rubéola IgM (Diasorin) (Diasorin)
HC2	2016-01-24	<1 month	F	32	2410	49	Full Term	Healthy	Do not know	Not reported	Not reported	Not Detected	X		CMV IgG II LIAISON (Diasorin)		X	CMV IgM II LIAISON (Diasorin)		X		X	MAC-ELISA (CDC/Atlanta)		X		X	Dengue -IgM - Capture ELISA (Panbio)		X	Parvovírus B 19 IgG Enzyme Immunoassay (Biotrin)		X	Parvovírus B 19 IgM Enzyme Immunoassay (Biotrin)	X		Eti - RUBEK-G Plus (Diasorin)		X	Rubéola IgM (Diasorin)		X	Toxo IgG IMMULITE 2000 - SIEMENS		X	Toxo IgM IMMULITE 2000 - SIEMENS
HC3	2015-11-23	1 day	F	32	2560	47	Full Term	Healthy	Do not know	Not reported	Not reported	Not Detected		X	CMV IgG II LIAISON (Diasorin)		X	CMV IgM II LIAISON (Diasorin)		X		X	MAC-ELISA (CDC/Atlanta)		X		X	Dengue Virus IgM Capture DxSelect (Focus Diagnostics)							X		Enzygnost Anti-Rubella-Vírus/IgG (SIEMENS)		X	Enzygnost Anti-Rubella-Vírus/IgM (SIEMENS)	X		TOXO IgG II - Liaison (Diasorin)		X	Toxo IgM LIASON - Diasorin		X
HC4	2015-11-23	2 days	M	32	2390	40	Full Term	Healthy	Do not know	Not reported	Not reported	Not Detected	X		CMV IgG II LIAISON (Diasorin)		X	CMV IgM II LIAISON (Diasorin)		X		X	MAC-ELISA (CDC/Atlanta)		X		X	Dengue Virus IgM Capture DxSelect (Focus Diagnostics)					X	Parvovírus B19 IgM Enzyme Immunoassay (Biotrin)	X		Enzygnost Anti-Rubella-Vírus/IgG (SIEMENS)		X	Enzygnost Anti-Rubella-Vírus/IgM (SIEMENS)	X		TOXO IgG II - Liaison (Diasorin)		X	Toxo IgM LIASON - Diasorin		X
HC5	2015-11-19	7 days	M	33	3290	48	Post-term	Healthy	Do not know	Not reported	Not reported	Not Detected								X					X																							X
HC6	2015-11-24	7 days	M	33	3250	49	Full Term	Healthy	Do not know	Not reported	Not reported	Not Detected	X		CMV IgG II LIAISON (Diasorin)		X	CMV IgM II LIAISON (Diasorin)		X		X	MAC-ELISA (CDC/Atlanta)		X		X	Dengue Virus IgM Capture DxSelect (Focus Diagnostics)							X		Enzygnost Anti-Rubella-Vírus/IgG (SIEMENS)		X	Enzygnost Anti-Rubella-Vírus/IgM (SIEMENS)								X
HC7	2015-11-20	21 days	F	32	2670	46	Full Term	Healthy	Do not know	Not reported	Not reported	Not Detected	X		CMV IgG II LIAISON (Diasorin)		X	CMV IgM II LIAISON (Diasorin)		X		X	MAC-ELISA (CDC/Atlanta)		X		X	Dengue IgM - Capture ELISA (Panbio)		X	Parvovírus B 19 IgG Enzyme Immunoassay (Biotrin)		X	RIDASCREEN Parvovirus B19 IgM (R-Biopharm)	X		Enzygnost Anti-Rubella-Vírus/IgG (SIEMENS)		X	Enzygnost Anti-Rubella-Vírus/IgM (SIEMENS)	X		TOXO IgG II - Liaison (Diasorin)		X	Toxo IgM LIASON - Diasorin		X
HC8	22/11/2015	19 days	M	33	3190	48	Full Term	Healthy	Do not know	Not reported	Not reported	Not Detected					X	CMV IgM II LIAISON (Diasorin)		X		X	MAC-ELISA (CDC/Atlanta)		X		X	Dengue Virus IgM Capture DxSelect (Focus Diagnostics)								X	Enzygnost Anti-Rubella-Virus/ IgG (SIEMENS)		X	Enzygnost Anti-Rubella-Virus/ IgM (SIEMENS)	X		TOXO IgG II - Liaison (Diasorin)		X	Toxo IgM LIASON - Diasorin		X
HC9	2015-11-18	<1 month	F	33	3650	53	Full Term	Healthy	Do not know	Not reported	Not reported	Not Detected	X		CMV IgG II LIAISON (Diasorin)		X	CMV IgM II LIAISON (Diasorin)				X	MAC-ELISA (CDC/Atlanta)				X	Dengue IgM - Capture ELISA (Panbio)													X		TOXO IgG II - Liaison (Diasorin)		X	Toxo IgM LIASON - Diasorin		X
HC10	2015-11-09	<1 month	F	31	2650	45	Preterm	Healthy	Do not know	Not reported	Not reported	Not Detected	X		CMV IgG II LIAISON (Diasorin)		X	CMV IgM II LIAISON (Diasorin)				X	MAC-ELISA (CDC/Atlanta)				X	Dengue IgM - Capture ELISA (Panbio)														X	TOXO IgG II - Liaison (Diasorin)		X	Toxo IgM LIASON - Diasorin
HC11	2015-11-27	<1 month	F	32	2125	44	Full Term	Healthy	Do not know	Not reported	Not reported	Not Detected	X		CMV IgG II LIAISON (Diasorin)		X	CMV IgM II LIAISON (Diasorin)				X	MAC-ELISA (CDC/Atlanta)				X	Dengue IgM - Capture ELISA (Panbio)	X		Parvovírus B 19 IgG Enzyme Immunoassay (Biotrin)								X	Rubella IgM (Diasorin)	X		TOXO IgG II - Liaison (Diasorin)		X	Toxo IgM LIASON - Diasorin		X
HC12	2015-12-30	6 days	F	32	2535	44	Full Term	Healthy	Do not know	Not reported	Not reported	Not Detected								X					X																							X
HC13	2016-01-02	4 days	F	32	3030	48	Full Term	Healthy	Do not know	Not reported	Not reported	Not Detected													X																							X
HC14	2016-01-11	4 days	M	32	2440	46	Full Term	Healthy	Do not know	Not reported	Not reported	Not Detected	X		CMV IgG II LIAISON (Diasorin)		X	CMV IgM II LIAISON (Diasorin)				X	MAC-ELISA (CDC/Atlanta)				X	Dengue IgM - Capture ELISA (Panbio)	X		Parvovírus B 19 IgG Enzyme Immunoassay (Biotrin)		X	RIDASCREEN Parvovirus B19 IgM (R-Biopharm)	X		Eti - RUBEK-G Plus (Diasorin)		X	Rubella IgM (Diasorin)		X	TOXO IgG II - Liaison (Diasorin)		X	Toxo IgM LIASON - Diasorin		X
HC15	2016-01-11	4 days	M	32	2440	46	Full Term	Healthy	Do not know	Not reported	Not reported	Not Detected	X		CMV IgG II LIAISON (Diasorin)		X	CMV IgM II LIAISON (Diasorin)				X	MAC-ELISA (CDC/Atlanta)				X	Dengue IgM - Capture ELISA (Panbio)	X		Parvovírus B 19 IgG Enzyme Immunoassay (Biotrin)		X	RIDASCREEN Parvovirus B19 IgM (R-Biopharm)	X		Eti - RUBEK-G Plus (Diasorin)		X	Rubella IgM (Diasorin)		X	TOXO IgG II - Liaison (Diasorin)		X			X
HC16	2016-01-14	4 days	F	32	3580	49.5	Full Term	Healthy	Yes	Yes	Artrhalgia; Muscle pain; Joint edema	Not Detected										X	MAC-ELISA (CDC/Atlanta)				X	Dengue IgM - Capture ELISA (Panbio)					X	Parvovírus B19 IgM Enzyme Immunoassay (Biotrin)								X	TOXO IgG II - Liaison (Diasorin)		X	Toxo IgM LIASON - Diasorin		X
HC17	2016-01-07	13 days	F	31.5	2335	43	Preterm	Healthy	Do not know	Not reported	Not reported	Not Detected	X		CMV IgG II LIAISON (Diasorin)		X	CMV IgM II LIAISON (Diasorin)		X		X	MAC-ELISA (CDC/Atlanta)		X		X	Dengue IgM - Capture ELISA (Panbio)		X	Parvovírus B 19 IgG Enzyme Immunoassay (Biotrin)		X	Parvovírus B19 IgM Enzyme Immunoassay (Biotrin)		X	Eti - RUBEK-G Plus (Diasorin)		X	Rubella IgM (Diasorin)								X
HC18	2016-01-22	3 day	F	32	3260	45	Full Term	Healthy	Do not know	Not reported	Not reported	Not Detected	X		CMV IgG II LIAISON (Diasorin)		X	CMV IgM II LIAISON (Diasorin)		X		X	MAC-ELISA (CDC/Atlanta)		X		X	DENGUE IGM-Capture ELISA (PANBIO)	X		Parvovírus B 19 IgG Enzyme Immunoassay (Biotrin)		X	RIDASCREEN Parvovirus B19 IgM (R-Biopharm)	X		ETI-RUBEK-G PLUS (DIASORIN)		X	Rubella IgM (Diasorin)		X	TOXO IGG II-LIAISON (DIASORIN)		X
HC19	2015-12-04	<1 month	F	32	3040	48	Full Term	Healthy	Do not know	Not reported	Not reported	Not Detected	X		CMV IgG II LIAISON (Diasorin)		X	CMV IgM II LIAISON (Diasorin)				X	MAC-ELISA (CDC/Atlanta)				X	Dengue IgM - Capture ELISA (Panbio)	X		Parvovírus B 19 IgG Enzyme Immunoassay (Biotrin)		X	Parvovírus B19 IgM Enzyme Immunoassay (Biotrin)	X		Eti - RUBEK-G Plus (Diasorin)		X	Rubella IgM (Diasorin)		X	TOXO IgG II - Liaison (Diasorin)		X	Toxo IgM LIASON - Diasorin		X
HC20	05/12/2015	<1 month	F	32	2690	49	Full Term	Healthy	Do not know	Not reported	Not reported	Not Detected	X		CMV IgG II LIAISON (Diasorin)		X	CMV IgM II LIAISON (Diasorin)		X		X	MAC-ELISA (CDC/Atlanta)		X		X	Dengue IgM - Capture ELISA (Panbio)		X	Parvovírus B 19 IgG Enzyme Immunoassay (Biotrin)		X		X		Eti - RUBEK-G Plus (Diasorin)		X	Rubella IgM (Diasorin)		X	TOXO IgG II - Liaison (Diasorin)		X	Toxo IgM LIASON - Diasorin
HC21	2015-11-15	<1 month	F	32	2900	46	Full Term	Healthy	Do not know	Not reported	Not reported	Not Detected	X		CMV IgG II LIAISON (Diasorin)		X	CMV IgM II LIAISON (Diasorin)				X	MAC-ELISA (CDC/Atlanta)				X	Dengue IgM - Capture ELISA (Panbio)		X	Parvovírus B 19 IgG Enzyme Immunoassay (Biotrin)		X	Parvovírus B19 IgM Enzyme Immunoassay (Biotrin)		X	Eti - RUBEK-G Plus (Diasorin)		X	Rubella IgM (Diasorin)	X		TOXO IgG II - Liaison (Diasorin)		X	Toxo IgM LIASON - Diasorin
HC22	2015-11-27	<1 month	M	32	2590	46	Full Term	Healthy	Do not know	Not reported	Not reported	Not Detected	X		CMV IgG II LIAISON (Diasorin)		X	CMV IgM II LIAISON (Diasorin)				X	MAC-ELISA (CDC/Atlanta)				X	Dengue IgM - Capture ELISA (Panbio)	X		Parvovírus B 19 IgG Enzyme Immunoassay (Biotrin)		X	Parvovírus B19 IgM Enzyme Immunoassay (Biotrin)	X		Eti - RUBEK-G Plus (Diasorin)		X	Rubella IgM (Diasorin)		X	TOXO IgG II - Liaison (Diasorin)		X			X
HC23	13/02/2016	9 days	M	32	2670	49	Full Term	Healthy	Do not know	Not reported	Not reported	Not Detected								X					X																							X
HC24	2016-01-15	<1 month	F	32	2800	49	Full Term	Healthy	Do not know	Not reported	Not reported	Not Detected	X		CMV IgG II LIAISON (Diasorin)		X	CMV IgM II LIAISON (Diasorin)		X		X	MAC-ELISA (CDC/Atlanta)		X		X	Dengue IgM - Capture ELISA (Panbio)	X		Parvovírus B 19 IgG Enzyme Immunoassay (Biotrin)		X	Parvovírus B19 IgM Enzyme Immunoassay (Biotrin)	X		Eti - RUBEK-G Plus (Diasorin)		X	Rubella IgM (Diasorin)		X	TOXO IgG II - Liaison (Diasorin)		X	Toxo IgM LIASON - Diasorin		X
HC25	2016-03-05	2 days	M	31	2705	51	Full Term	Healthy	Do not know	Not reported	Not reported	Not Detected	X		CMV IgG II LIAISON (Diasorin)		X	CMV IgM II LIAISON (Diasorin)		X		X	MAC-ELISA (CDC/Atlanta)		X										X		Eti - RUBEK-G Plus (Diasorin)		X	Rubella IgM LIAISON (Diasorin)								X
HC26	2016-02-25	17 days	M	30	2150	27	Full Term	Healthy	Do not know	Not reported	Not reported	Not Detected	X		CMV IGG II LIAISON (DIASORIN)		X	CMV IgM II LIAISON (Diasorin)		X		X	MAC-ELISA (CDC/Atlanta)		X		X	DENGUE IGM-Capture ELISA (PANBIO)	X				X		X		ETI-RUBEK-G PLUS (DIASORIN)		X	Rubella IgM (Diasorin)
HC27	10/02/2016	<1 month	F	32	2700	45	Full Term	Healthy	Do not know	Not reported	Not reported	Not Detected								X					X																							X
M1	16/10/2015	27 days	M	31	3750	48	Full Term	Microcephaly	Do not know	Not reported	Not reported	Not Detected		X	CMV IgG II LIAISON (Diasorin)		X	CMV IgM II LIAISON (Diasorin)		X		X	MAC-ELISA (CDC/Atlanta)		X		X	Dengue Virus IgM Capture DxSelect (Focus Diagnostics)		X	Parvovírus B 19 IgG Enzyme Immunoassay (Biotrin)		X	Parvovírus B 19 IgM Enzyme Immunoassay (Biotrin)	X		Enzygnost Anti-Rubella-Virus/ IgG (SIEMENS)		X	Enzygnost Anti-Rubella-Virus/ IgM (SIEMENS)		X	TOXO IgG II - Liaison (Diasorin)		X	Toxo IgM LIASON - Diasorin		X	X
M2	01/10/2015	<1 month	M	25	1890	40	Preterm	Microcephaly	Do not know	Not reported	Not reported	Not Detected	X		CMV IgG II LIAISON (Diasorin)		X	CMV IgM II LIAISON (Diasorin)		X		X	MAC-ELISA (CDC/Atlanta)		X		X	Dengue Virus IgM Capture DxSelect (Focus Diagnostics)		X	Parvovírus B 19 IgG Enzyme Immunoassay (Biotrin)		X	Parvovírus B 19 IgM Enzyme Immunoassay (Biotrin)		X	Enzygnost Anti-Rubella-Virus/ IgM (SIEMENS)		X	Rubella IgM (Diasorin)	X		TOXO IgG II - Liaison (Diasorin)		X	Toxo IgM LIASON - Diasorin		X	X
M3	2015-11-22	2 days	M	31	2785	46	Full Term	Microcephaly	Do not know	Not reported	Not reported	Not Detected	X		CMV IgG II LIAISON (Diasorin)		X	CMV IgM II LIAISON (Diasorin)		X		X	MAC-ELISA (CDC/Atlanta)		X		X	Dengue Virus IgM Capture DxSelect (Focus Diagnostics)					X	Parvovírus B19 IgM Enzyme Immunoassay (Biotrin)	X		Enzygnost Anti-Rubella-Vírus/IgG (SIEMENS)		X	Enzygnost Anti-Rubella-Vírus/IgG (SIEMENS)	X		TOXO IgG II - Liaison (Diasorin)		X	Toxo IgM LIASON - Diasorin		X	X
M4	2015-10-21	<1 month	M	29	2830		Preterm	Microcephaly	Do not know	Yes	Not reported	Not Detected	X		CMV IgG II LIAISON (Diasorin)		X	CMV IgM II LIAISON (Diasorin)									X	Dengue Virus IgM Capture DxSelect (Focus Diagnostics)							X		Enzygnost Anti-Rubella-Vírus/IgG (SIEMENS)		X	Enzygnost Anti-Rubella-Vírus/IgM (SIEMENS)								X	X
M5	2015-10-15	<1 month	F	25	1980		Preterm	Microcephaly	Do not know	Not reported	Not reported	Not Detected	X		CMV IgG II LIAISON (Diasorin)		X	CMV IgM II LIAISON (Diasorin)		X		X	MAC-ELISA (CDC/Atlanta)		X		X	Dengue Virus IgM Capture DxSelect (Focus Diagnostics)							X		Enzygnost Anti-Rubella-Virus/ IgG (SIEMENS)		X	Enzygnost Anti-Rubella-Virus/ IgM (SIEMENS	X		TOXO IgG II - Liaison (Diasorin)		X	Toxo IgM LIASON - Diasorin		X	X
M6	2015-12-05	2 days	M	31	3338	46	Full Term	Microcephaly	Do not know	Yes	Not reported	Not Detected	X		CMV IgG II LIAISON (Diasorin)		X	CMV IgM II LIAISON (Diasorin)		X		X	MAC-ELISA (CDC/Atlanta)		X		X	Dengue Virus IgM Capture DxSelect (Focus Diagnostics)	X		Parvovírus B 19 IgG Enzyme Immunoassay (Biotrin)		X	RIDASCREEN Parvovirus B19 IgM (R-Biopharm)	X		Enzygnost Anti-Rubella-Vírus/IgG (SIEMENS)		X	Enzygnost Anti-Rubella-Vírus/IgM (SIEMENS)	X		TOXO IgG II - Liaison (Diasorin)		X	Toxo IgM LIASON - Diasorin		X	X
M7	2015-12-10	4 days	F	31.5	3000	47.5	Full Term	Microcephaly	Do not know	Yes	Artrhalgia	Not Detected	X		CMV IgG II LIAISON (Diasorin)		X	CMV IgM II LIAISON (Diasorin)		X		X	MAC-ELISA (CDC/Atlanta)		X		X	Dengue IgM - Capture ELISA (Panbio)	X		Parvovírus B 19 IgG Enzyme Immunoassay (Biotrin)		X	RIDASCREEN Parvovirus B19 IgM (R-Biopharm)	X		Enzygnost Anti-Rubella-Vírus/IgG (SIEMENS)		X	Enzygnost Anti-Rubella-Vírus/IgM (SIEMENS)		X	TOXO IgG II - Liaison (Diasorin)		X	Toxo IgM LIASON - Diasorin		X	X
M8	13/11/2015	<1 month	M	31	3020	46	Full Term	Microcephaly	Do not know	Not reported	Not reported	Not Detected	X		CMV IgG II LIAISON (Diasorin)		X	CMV IgM II LIAISON (Diasorin)				X	MAC-ELISA (CDC/Atlanta)				X	Dengue IgM - Capture ELISA (Panbio)																					X
M9	2015-12-30	9 days	M	29	2610	43.5	Preterm	Microcephaly	Do not know	Not reported	Not reported	Not Detected																																				X	X
M10	30/12/2015	28 days	F	31	2830	45	Full Term	Microcephaly	Do not know	Not reported	Not reported	Not Detected								X					X																							X	X
M11	2016-01-06	<1 month	F	31	2770	50	Full Term	Microcephaly	Do not know	Not reported	Not reported	Not Detected																																				X	X
SM1	2015-11-19	<1 month	F	28	2765	45	Full Term	Severe Microcephaly	Do not know	Not reported	Not reported	Not Detected	X		CMV IgG II LIASON (Diasorin)		X	CMV IgM II LIASON (Diasorin)		X		X	MAC-ELISA (CDC/Atlanta)		X		X	Dengue -IgM - Capture ELISA (Panbio)		X	RIDASCREEN Parvovirus B19 IgM (R-Biopharm)		X	Parvovírus B19 IgM Enzyme Immunoassay (Biotrin)	X		Eti - RUBEK-G Plus (Diasorin)		X	Rubella IgM (Diasorin)	X		TOXO IgG II - Liaison (Diasorin)		X			X	X
SM2	2015-12-10	<1 month	F	29	2540	43	Full Term	Severe Microcephaly	Do not know	Not reported	Not reported	Not Detected															X	Dengue IgM - Capture ELISA (Panbio)																					X
SM3	31/10/2015	17 days	M	29	3100		Full Term	Severe Microcephaly	Do not know	Not reported	Not reported	Not Detected	X		CMV IgG II LIAISON (Diasorin)		X	CMV IgM II LIAISON (Diasorin)							X		X	Dengue Virus IgM Capture DxSelect (Focus Diagnostics)	X		Parvovírus B 19 IgG Enzyme Immunoassay (Biotrin)		X	Parvovírus B 19 IgM Enzyme Immunoassay (Biotrin)	X		Enzygnost Anti-Rubella-Virus/ IgG (SIEMENS)		X	Enzygnost Anti-Rubella-Virus/ IgM (SIEMENS)	X		TOXO IgG II - Liaison (Diasorin)		X	Toxo IgM LIASON - Diasorin		X	X
SM4	08/11/2015	9 days	M	27	2750	44	Full Term	Severe Microcephaly	Do not know	Not reported	Not reported	Not Detected								X					X										X		Enzygnost Anti-Rubella-Virus/ IgG (SIEMENS)		X	Enzygnost Anti-Rubella-Virus/ IgM (SIEMENS)								X	X
SM5	2015-10-22	26 days	M	29.5			Full Term	Severe Microcephaly	Do not know	Not reported	Not reported	Not Detected	X		CMV IgG II LIAISON (Diasorin)		X	CMV IgM II LIAISON (Diasorin)		X		X	MAC-ELISA (CDC/Atlanta)		X		X	Dengue Virus IgM Capture DxSelect (Focus Diagnostics)		X	Parvovírus B 19 IgG Enzyme Immunoassay (Biotrin)		X	Parvovírus B 19 IgM Enzyme Immunoassay (Biotrin)	X		Enzygnost Anti-Rubella-Virus/ IgG (SIEMENS)		X	Enzygnost Anti-Rubella-Virus/ IgM (SIEMENS)	X		TOXO IgG II - Liaison (Diasorin)		X	Toxo IgM LIASON - Diasorin		X	X
SM6	2015-10-16	<1 month	M	28	2300	43	Full Term	Severe Microcephaly	Do not know	Not reported	Not reported	Not Detected								X					X																							X	X
SM7	2015-11-20	4 days	F	29	2870	46	Full Term	Severe Microcephaly	Do not know	Not reported	Not reported	Not Detected	X		CMV IgG II LIAISON (Diasorin)		X	CMV IgM II LIAISON (Diasorin)		X		X	MAC-ELISA (CDC/Atlanta)		X		X	Dengue Virus IgM Capture DxSelect (Focus Diagnostics)					X	Parvovírus B19 IgM Enzyme Immunoassay (Biotrin)	X		Enzygnost Anti-Rubella-Vírus/IgG (SIEMENS)		X	Enzygnost Anti-Rubella-Vírus/IgM (SIEMENS)	X		TOXO IgG II - Liaison (Diasorin)		X	Toxo IgM LIASON - Diasorin	X (in serum)		X
SM8	2015-11-21	3 days	F	26	2580	45	Full Term	Severe Microcephaly	Do not know	Yes	Not reported	Not Detected		X	CMV IgG II LIAISON (Diasorin)		X	CMV IgM II LIAISON (Diasorin)		X		X	MAC-ELISA (CDC/Atlanta)		X		X	Dengue Virus IgM Capture DxSelect (Focus Diagnostics)					X	Parvovírus B19 IgM Enzyme Immunoassay (Biotrin)	X		Enzygnost Anti-Rubella-Vírus/IgG (SIEMENS)		X	Enzygnost Anti-Rubella-Vírus/IgG (SIEMENS)		X	TOXO IgG II - Liaison (Diasorin)		X	Toxo IgM LIASON - Diasorin		X	X
SM9	17/10/2015	<1 month	F	30	2460	44	Full Term	Severe Microcephaly	Do not know	Not reported	Not reported	Not Detected	X		CMV IgG II LIAISON (Diasorin)		X	CMV IgM II LIAISON (Diasorin)		X		X	MAC-ELISA (CDC/Atlanta)		X		X	Dengue Virus IgM Capture DxSelect (Focus Diagnostics)					X	RIDASCREEN Parvovirus B19 IgM (R-Biopharm)	X		Enzygnost Anti-Rubella-Virus/ IgG (SIEMENS		X	Enzygnost Anti-Rubella-Virus/ IgM (SIEMENS)	X		TOXO IgG II - Liaison (Diasorin)		X	Toxo IgM LIASON - Diasorin		X	X
SM10	2015-10-07	<1 month	F	29	2580	42.5	Full Term	Severe Microcephaly	Do not know	Not reported	Not reported	Not Detected	X		CMV IgG II LIAISON (Diasorin)		X	CMV IgM II LIAISON (Diasorin)		X		X	MAC-ELISA (CDC/Atlanta)		X		X	Dengue Virus IgM Capture DxSelect (Focus Diagnostics)					X	Parvovírus B19 IgM Enzyme Immunoassay (Biotrin)	X		Enzygnost Anti-Rubella-Vírus/IgG (SIEMENS)		X	Enzygnost Anti-Rubella-Vírus/IgM (SIEMENS)	X		TOXO IgG II - Liaison (Diasorin)		X	Toxo IgM LIASON - Diasorin	X (in serum and urine)		X
SM11	2015-11-23	2 days	F	28	2920	48	Full Term	Severe Microcephaly	Do not know	Not reported	Not reported	Not Detected	X		CMV IgG II LIAISON (Diasorin)		X	CMV IgM II LIAISON (Diasorin)		X		X	MAC-ELISA (CDC/Atlanta)		X		X	Dengue Virus IgM Capture DxSelect (Focus Diagnostics)					X	Parvovírus B19 IgM Enzyme Immunoassay (Biotrin)	X		Enzygnost Anti-Rubella-Vírus/IgG (SIEMENS)		X	Enzygnost Anti-Rubella-Vírus/IgM (SIEMENS)	X		TOXO IgG II - Liaison (Diasorin)		X	Toxo IgM LIASON - Diasorin		X	X
SM12	2015-11-25	2 days	F	27	2750	46	Full Term	Severe Microcephaly	Yes	Yes	Not reported	Not Detected	X		CMV IgG II LIAISON (Diasorin)		X	CMV IgM II LIAISON (Diasorin)		X		X	MAC-ELISA (CDC/Atlanta)				X	Dengue Virus IgM Capture DxSelect (Focus Diagnostics)					X	Parvovírus B19 IgM Enzyme Immunoassay (Biotrin)		X	Enzygnost Anti-Rubella-Vírus/IgG (SIEMENS)		X	Enzygnost Anti-Rubella-Vírus/IgM (SIEMENS)		X	TOXO IgG II - Liaison (Diasorin)		X	Toxo IgM LIASON - Diasorin		X	X
SM13	2015-11-21	9 days	M	29	2540		Post-term	Severe Microcephaly	Do not know	Not reported	Not reported	Not Detected	X		CMV IgG II LIAISON (Diasorin)		X	CMV IgM II LIAISON (Diasorin)		X		X	MAC-ELISA (CDC/Atlanta)		X		X	Dengue Virus IgM Capture DxSelect (Focus Diagnostics)					X	Parvovírus B19 IgM Enzyme Immunoassay (Biotrin)	X		Enzygnost Anti-Rubella-Vírus/IgG (SIEMENS)		X	Enzygnost Anti-Rubella-Vírus/IgM (SIEMENS)		X	TOXO IgG II - Liaison (Diasorin)		X	Toxo IgM LIASON - Diasorin		X	X
SM14	2015-11-28	3 days	M	26.5	2385	45	Full Term	Severe Microcephaly	Do not know	Not reported	Not reported	Not Detected								X					X																							X	X
SM15	2015-11-24	9 days	M	30.5	2585	46.5	Full Term	Severe Microcephaly	Yes	Yes	Not reported	Not Detected		X	CMV IgG II LIAISON (Diasorin)		X	CMV IgM II LIAISON (Diasorin)		X		X	MAC-ELISA (CDC/Atlanta)		X		X	Dengue Virus IgM Capture DxSelect (Focus Diagnostics)							X		Enzygnost Anti-Rubella-Vírus/IgG (SIEMENS)		X	Enzygnost Anti-Rubella-Vírus/IgM (SIEMENS)		X	TOXO IgG II - Liaison (Diasorin)		X	Toxo IgM LIASON - Diasorin		X	X
SM16	2015-11-14	19 days	M	29.5	2640	48	Full Term	Severe Microcephaly	Do not know	Yes	Artrhalgia	Not Detected	X		CMV IgG II LIAISON (Diasorin)		X	CMV IgM II LIAISON (Diasorin)		X		X	MAC-ELISA (CDC/Atlanta)		X		X	Dengue Virus IgM Capture DxSelect (Focus Diagnostics)					X	RIDASCREEN Parvovirus B19 IgM (R-Biopharm)	X		Enzygnost Anti-Rubella-Vírus/IgG (SIEMENS)		X	Enzygnost Anti-Rubella-Vírus/IgG (SIEMENS)								X	X
SM17	2015-12-05	2 days	M	29.5	3850	45.5	Full Term	Severe Microcephaly	Yes	Yes	Artrhalgia	Not Detected	X		CMV IgG II LIAISON (Diasorin)		X	CMV IgM II LIAISON (Diasorin)		X		X	MAC-ELISA (CDC/Atlanta)		X		X	Dengue Virus IgM Capture DxSelect (Focus Diagnostics)	X		Parvovírus B 19 IgG Enzyme Immunoassay (Biotrin)		X	Parvovírus B19 IgM Enzyme Immunoassay (Biotrin)	X		Enzygnost Anti-Rubella-Vírus/IgG (SIEMENS)		X	Enzygnost Anti-Rubella-Vírus/IgM (SIEMENS)		X	TOXO IgG II - Liaison (Diasorin)		X	Toxo IgM LIASON - Diasorin		X	X
SM18	2015-12-05	4 days	F	28.5	2170.2	40.5	Full Term	Severe Microcephaly	Yes	Yes	Not reported	Not Detected	X		CMV IgG II LIAISON (Diasorin)		X	CMV IgM II LIAISON (Diasorin)				X	MAC-ELISA (CDC/Atlanta)		X		X	Dengue Virus IgM Capture DxSelect (Focus Diagnostics)	X		Parvovírus B 19 IgG Enzyme Immunoassay (Biotrin)		X	Parvovírus B19 IgM Enzyme Immunoassay (Biotrin)		X	Enzygnost Anti-Rubella-Vírus/IgG (SIEMENS)		X	Enzygnost Anti-Rubella-Vírus/IgM (SIEMENS)								X	X
SM19	17/10/2015	<1 month	M	29	3300	46	Full Term	Severe Microcephaly	Do not know	Not reported	Not reported	Not Detected	X		CMV IgG II LIAISON (Diasorin)		X	CMV IgM II LIAISON (Diasorin)		X		X	MAC-ELISA (CDC/Atlanta)		X		X	Dengue Virus IgM Capture DxSelect (Focus Diagnostics)							X		Enzygnost Anti-Rubella-Virus/ IgG (SIEMENS)		X	Enzygnost Anti-Rubella-Virus/ IgM (SIEMENS)		X	TOXO IgG II - Liaison (Diasorin)		X	Toxo IgM LIASON - Diasorin		X	X
SM20	12/11/2015	<1 month	M	30	3210	47	Full Term	Severe Microcephaly	Do not know	Not reported	Not reported	Not Detected	X		CMV IgG II LIAISON (Diasorin)		X	CMV IgM II LIAISON (Diasorin)				X	MAC-ELISA (CDC/Atlanta)				X	Dengue IgM - Capture ELISA (Panbio)		X	Parvovírus B 19 IgG Enzyme Immunoassay (Biotrin)		X	Parvovírus B 19 IgM Enzyme Immunoassay (Biotrin)					X	Enzygnost Anti-Rubella-Virus/ IgM (SIEMENS)	X		TOXO IgG II - Liaison (Diasorin)		X	Toxo IgM LIASON - Diasorin		X	X
SM21	2015-11-10	<1 month	F	30	3250	47	Full Term	Severe Microcephaly	Do not know	Not reported	Not reported	Not Detected	X		CMV IgG II LIAISON (Diasorin)		X	CMV IgM II LIAISON (Diasorin)				X	MAC-ELISA (CDC/Atlanta)				X	Dengue IgM - Capture ELISA (Panbio)		X	Parvovírus B 19 IgG Enzyme Immunoassay (Biotrin)		X	Parvovírus B 19 IgM Enzyme Immunoassay (Biotrin)	X		Enzygnost Anti-Rubella-Virus/ IgG (SIEMENS)		X	Rubella IgM (Diasorin)		X	TOXO IgG II - Liaison (Diasorin)		X	Toxo IgM LIASON - Diasorin		X	X
SM22	02/12/2015	16 days	M	30	2830	46	Full Term	Severe Microcephaly	Yes	Yes	Not reported	Not Detected		X	CMV IgG II LIAISON (Diasorin)		X	CMV IgM II LIAISON (Diasorin)				X	MAC-ELISA (CDC/Atlanta)				X	Dengue IgM - Capture ELISA (Panbio)											X	Enzygnost Anti-Rubella-Virus/ IgM (SIEMENS)		X	TOXO IgG II - Liaison (Diasorin)		X	Toxo IgM LIASON - Diasorin		X	X
SM24	2015-12-16	2 days	F	28	2320	45	Full Term	Severe Microcephaly	Yes	Yes	Not reported	Not Detected										X	MAC-ELISA (CDC/Atlanta)																			X	TOXO IgG II - Liaison (Diasorin)		X			X	X
SM25	22/11/2015	<1 month	F	26	1980	46	Full Term	Severe Microcephaly	Do not know	Not reported	Not reported	Not Detected																																				X	X
SM26	2015-12-22	6 days	M	30	3225	47	Full Term	Severe Microcephaly	Do not know	Not reported	Not reported	Not Detected	X		CMV IgG II LIAISON (Diasorin)		X	CMV IgM II LIAISON (Diasorin)				X	MAC-ELISA (CDC/Atlanta)				X	Dengue IgM - Capture ELISA (Panbio)		X	Parvovírus B 19 IgG Enzyme Immunoassay (Biotrin)		X	Parvovírus B19 IgM Enzyme Immunoassay (Biotrin)	X		Enzygnost Anti-Rubella-Vírus/IgG (SIEMENS)		X	Enzygnost Anti-Rubella-Vírus/IgG (SIEMENS)		X	TOXO IgG II - Liaison (Diasorin)		X	Toxo IgM LIASON - Diasorin		X	X
SM27	2015-12-26	2 days	F	28	2620	46	Full Term	Severe Microcephaly	Do not know	Not reported	Not reported	Not Detected	X		CMV IgG II LIAISON (Diasorin)		X	CMV IgM II LIAISON (Diasorin)				X	MAC-ELISA (CDC/Atlanta)				X	Dengue IgM - Capture ELISA (Panbio)	X		RIDASCREEN Parvovirus B19 IgG (R-Biopharm)		X	Parvovírus B19 IgM Enzyme Immunoassay (Biotrin)							X		TOXO IgG II - Liaison (Diasorin)		X	Toxo IgM LIASON - Diasorin		X	X
SM28	2015-12-20	8 days	F	29.5	2440	46.5	Full Term	Severe Microcephaly	Do not know	Not reported	Not reported	Not Detected																																				X	X
SM29	17/11/2015	<1 month	F	30	3090	46	Full Term	Severe Microcephaly	Do not know	Not reported	Not reported	Not Detected	X		CMV IgG II LIAISON (Diasorin)		X	CMV-M Liaison (Diasorin)				X	MAC-ELISA (CDC/Atlanta)				X	Dengue IgM - Capture ELISA (Panbio)		X	Parvovírus B 19 IgG Enzyme Immunoassay (Biotrin)				X		Enzygnost Anti-Rubella-Virus/ IgG (SIEMENS)		X	Rubella IgM (Diasorin)								X	X
SM30	13/11/2015	<1 month	F	29.5	2790	46	Full Term	Severe Microcephaly	Do not know	Not reported	Not reported	Not Detected	X		CMV IgG II LIAISON (Diasorin)		X	CMV IgM II LIAISON (Diasorin)				X	MAC-ELISA (CDC/Atlanta)				X	Dengue IgM - Capture ELISA (Panbio)		X	Parvovírus B 19 IgG Enzyme Immunoassay (Biotrin)				X		Enzygnost Anti-Rubella-Virus/ IgG (SIEMENS		X	Rubella IgM (Diasorin)								X	X
SM31	2015-12-29	1 day	F	28.5	2770	49	Full Term	Severe Microcephaly	Yes	Yes	Not reported	Not Detected	X		CMV IgG II LIAISON (Diasorin)		X	CMV IgM II LIAISON (Diasorin)				X	MAC-ELISA (CDC/Atlanta)				X	Dengue IgM - Capture ELISA (Panbio)	X		Parvovírus B 19 IgG Enzyme Immunoassay (Biotrin)								X	Rubella IgM (Diasorin)								X	X
SM32	2015-12-29	1 day	F	29	2800	47.5	Full Term	Severe Microcephaly	Yes	Yes	Not reported	Not Detected	X		CMV IgG II LIAISON (Diasorin)		X	CMV IgM II LIAISON (Diasorin)				X	MAC-ELISA (CDC/Atlanta)				X	Dengue IgM - Capture ELISA (Panbio)	X		Parvovírus B 19 IgG Enzyme Immunoassay (Biotrin)				X		Enzygnost Anti-Rubella-Vírus/IgG (SIEMENS)		X	Rubella IgM (Diasorin)								X	X
SM33	2015-11-18	8 days	M	27.5	2690		Full Term	Severe Microcephaly	Do not know	Not reported	Not reported	Not Detected	X		CMV IgG II LIAISON (Diasorin)		X	CMV IgM II LIAISON (Diasorin)		X		X	MAC-ELISA (CDC/Atlanta)		X		X	Dengue Virus IgM Capture DxSelect (Focus Diagnostics)					X	Parvovírus B19 IgM Enzyme Immunoassay (Biotrin)					X	Enzygnost Anti-Rubella-Vírus/IgM (SIEMENS)								X	X
SM34	2015-12-05	6 days	M	29	2600	44	Full Term	Severe Microcephaly	Do not know	Not reported	Not reported	Not Detected								X					X																							X	X
SM35	2015-12-11	1 day	F	26	1470	41	Full Term	Severe Microcephaly	Do not know	Not reported	Not reported	Not Detected	X		CMV IgG II LIAISON (Diasorin)		X	CMV IgM II LIAISON (Diasorin)		X		X	MAC-ELISA (CDC/Atlanta)		X		X	Dengue IgM - Capture ELISA (Panbio)																				X	X
SM36	2015-12-10	1 day	F	30	2680	48	Preterm	Severe Microcephaly	Do not know	Not reported	Not reported	Not Detected	X		CMV IgG II LIAISON (Diasorin)		X	CMV IgM II LIAISON (Diasorin)				X	MAC-ELISA (CDC/Atlanta)		X		X	Dengue IgM - Capture ELISA (Panbio)		X	Parvovírus B 19 IgG Enzyme Immunoassay (Biotrin)		X	Parvovírus B19 IgM Enzyme Immunoassay (Biotrin)	X		Enzygnost Anti-Rubella-Vírus/IgG (SIEMENS)		X	Enzygnost Anti-Rubella-Vírus/IgM (SIEMENS)		X	TOXO IgG II - Liaison (Diasorin)		X	Toxo IgM LIASON - Diasorin		X	X
SM37	2015-12-29	6 days	F	28	3195	46	Full Term	Severe Microcephaly	Yes	Yes	Not reported	Not Detected																																				X	X
SM38	2015-11-13	<1 month	F	30	2100	42	Full Term	Severe Microcephaly	Do not know	Not reported	Not reported	Not Detected		X	CMV IgG II LIAISON (Diasorin)		X	CMV IgM II LIAISON (Diasorin)		X		X	MAC-ELISA (CDC/Atlanta)		X		X	Dengue IgM - Capture ELISA (Panbio)		X	Parvovírus B 19 IgG Enzyme Immunoassay (Biotrin)		X	RIDASCREEN Parvovirus B19 IgM (R-Biopharm)	X		Eti - RUBEK-G Plus (Diasorin)		X	Rubéola IgM (Diasorin) (Diasorin)		X	TOXO IgG II - Liaison (Diasorin)		X	Toxo IgM LIASON - Diasorin		X	X
SM39	17/11/2015	<1 month	F	30	3010	45	Post-term	Severe Microcephaly	Do not know	Not reported	Not reported	Not Detected	X		CMV IgG II LIAISON (Diasorin)		X	CMV IgM II LIAISON (Diasorin)		X		X	MAC-ELISA (CDC/Atlanta)		X		X	Dengue IgM - Capture ELISA (Panbio)		X	Parvovírus B 19 IgG Enzyme Immunoassay (Biotrin)		X	RIDASCREEN Parvovirus B19 IgM (R-Biopharm)	X		Enzygnost Anti-Rubella-Virus/ IgG (SIEMENS)		X	Enzygnost Anti-Rubella-Virus/ IgM (SIEMENS)		X	TOXO IgG II - Liaison (Diasorin)		X	Toxo IgM LIASON - Diasorin		X	X
SM41	2015-11-25	<1 month	F	29	3880	48	Full Term	Severe Microcephaly	Yes	Yes	Not reported	Not Detected																																				X	X
SM42	30/11/2015	<1 month	F	27	2910	45	Full Term	Severe Microcephaly	Yes	Yes	Not reported	Not Detected		X	CMV IgG II LIAISON (Diasorin)		X	CMV IgM II LIAISON (Diasorin)				X	MAC-ELISA (CDC/Atlanta)				X	Dengue IgM - Capture ELISA (Panbio)	X		Parvovírus B 19 IgG Enzyme Immunoassay (Biotrin)		X	Parvovírus B 19 IgM Enzyme Immunoassay (Biotrin)	X		Eti - RUBEK-G Plus (Diasorin)		X	Rubella IgM LIAISON (Diasorin)		X	TOXO IgG II - Liaison (Diasorin)		X	Toxo IgM LIASON - Diasorin		X	X
[truncated: 5 more columns]
